# Supplementary material for: Social Box: Influence of a New Housing System on the Social Interactions of Stallions When Driven in Pairs
Source: Animals (Basel). 2022 Apr 21;12(9):1077. doi: 10.3390/ani12091077 (PMC9099530; doi:10.3390/ani12091077)
Supplement: Supplementary file 1 [file animals-12-01077-s001.zip]

Archive with 1 entries (1 files):
- animals-1638846-supplementary.pdf
